# Supplementary material for: Metabolites Identification of Chemical Constituents From the Eggplant (Solanum melongena L.) Calyx in Rats by UPLC/ESI/qTOF-MS Analysis and Their Cytotoxic Activities
Source: Front Pharmacol. 2021 Jul 15;12:655008. doi: 10.3389/fphar.2021.655008 (PMC8320773; doi:10.3389/fphar.2021.655008)
Supplement: Supplementary file 2 [file DataSheet3.xls]

## Sheet: Compound 1 in feces sample
No.	RT (min)	Formula	HR-MS [M+H]+			(+)ESI-MSn(m/z)	Metabolic reaction	Feces
			Measured	Predicted	Δ (ppm)
*1	6.5	C17H17NO3	284.328	284.329	-4.5	MS2[284]: 163,147,137,106	N-trans-p-coumaroyltyramine	++
1-M1	4.26	C17H17NO4	300.328	300.329	-2.3	MS2[300]: 163,137	+OH	++
*1-M2	5.65	C18H19NO4	314.352	314.355	-9.2	MS2[314]: 177,163,137	+OH+CH3	+
1-M3	5.71	C17H17NO6S	364.391	364.392	-3.5	MS2[364]: 284,147	+Sul	+
1-M4	5.78	C17H17NO7S	380.395	380.392	9.7	MS2[380]: 342,300,163	+Sul+OH	+
a1-M5	5.96	C23H25NO9	460.454	460.453	2.3	MS2[460]: 284	+GluA	++
						MS3[284]: 163,147,137
a1-M6	6.08	C23H25NO12S	540.51	540.516	6.2	MS2[540]: 364	+Sul+GluA	+
						MS3[364]: 284,215,147,137

## Sheet: Compound 2 in feces sample
No.	RT (min)	Formula	HR-MS [M+H]+			(+)ESI-MSn(m/z)	Metabolic reaction	Feces
			Measured	Predicted	Δ (ppm)
*2	5.88	C17H17NO4	300.326	300.329	-7.6	MS2[300]: 153,147	N-trans-p-coumaroyloctopamine	++
2-M1	2.63	C17H17NO5	316.329	316.328	3.7	MS2[316]: 163,152	+OH	++
2-M2	3.13	C17H15NO3	282.313	282.313	-1	MS2[282]: 163,135	-H2O	+
2-M4	5.5	C17H17NO8S	396.393	396.391	4.2	MS2[396]: 316	+Sul+OH	+
						MS3[316]: 163,122
a2-M6	5.63	C23H25NO13S	556.515	556.516	-1.7	MS2[556]: 380	+Sul+GluA	+
						MS3[380]: 300, 147

## Sheet: Compound 3 in feces sample
No.	RT (min)	Formula	HR-MS [M+H]+			(+)ESI-MSn(m/z)	Metabolic reaction	Feces
			Measured	Predicted	Δ (ppm)
*3	8.83	C17H17NO5	316.325	316.328	-9.1	MS2[316]: 168,147	N-trans-p-coumaroylnoradrenline	+
3-M1	2.01	C17H17NO6	332.325	332.327	-6.3	MS2[332]: 168,163,112	+OH	+
3-M2	3.41	C17H15NO4	298.312	298.313	-2	MS2[298]: 150,147	-H2O	+
3-M4	6.09	C17H17NO8S	396.393	396.391	5.5	MS2[396]: 316,168,163,149	+Sul	+
a3-M7	8.72	C23H25NO14S	572.513	572.515	-4	MS2[572]: 316	+Sul+GluA	+
						MS3[316]: 147

## Sheet: Compound 4 in feces sample
No.	RT (min)	Formula	HR-MS [M+H]+			(+)ESI-MSn(m/z)	Metabolic reaction	Feces
			Measured	Predicted	Δ (ppm)
*4	5.81	C18H19NO5	330.354	330.354	-2.7	MS2[330]: 177, 152,121	N-trans-feruloyloctopamine	+
4-M1	3.55	C18H19NO6	346.351	346.354	-8	MS2[346]: 177,168	+OH	+
a4-M4	5.63	C24H27NO11	506.476	506.479	-4.7	MS2[506]: 330	+GluA	+
						MS3[330]: 177, 121
a4-M5	5.65	C24H25NO11	504.462	504.463	-1.1	MS2[504]: 328	+GluA-2H	+
						MS3[328]: 177

## Sheet: Compound 5 in feces sample
No.	RT (min)	Formula	HR-MS [M+H]+			(+)ESI-MSn(m/z)	Metabolic reaction	Feces
			Measured	Predicted	Δ (ppm)
*5	9.46	C16H18O9	355.317	355.316	1.6	MS2[355]: 313	Neochlorogenic acid	++
						MS3[313]: 191,179,175,163,138
5-M1	3.25	C16H16O8	337.303	337.301	6.5	MS2[337]: 179,163	-H2O	++
5-M2	4.33	C17H20O10	385.341	385.342	-2.5	MS2[385]:355, 191,158	+OH+CH3	+
5-M3	4.39	C17H20O9	369.345	369.343	6.7	MS2[369]: 355,191,163,137	+CH3	++
5-M4	6.4	C16H18O10	371.315	371.315	-0.8	MS2[371]: 355	+OH	++
						MS3[355]:191
5-M5	8.08	C16H18O12S	435.38	435.379	1.3	MS2[435]: 355	+Sul	+
						MS3[435]: 355,191,179,163
5-M6	8.16	C16H18O13S	451.379	451.379	0.8	MS2[451]: 381,163	+Sul+OH	++
