# Supplementary material for: Metabolites Identification of Chemical Constituents From the Eggplant (Solanum melongena L.) Calyx in Rats by UPLC/ESI/qTOF-MS Analysis and Their Cytotoxic Activities
Source: Front Pharmacol. 2021 Jul 15;12:655008. doi: 10.3389/fphar.2021.655008 (PMC8320773; doi:10.3389/fphar.2021.655008)
Supplement: Supplementary file 4 [file DataSheet4.xls]

## Sheet: Compound 1 in liver sample
No.	RT (min)	Formula	HR-MS [M+H]+			(+)ESI-MSn(m/z)	Metabolic reaction	Liver
			Measured	Predicted	Δ (ppm)
*1	6.5	C17H17NO3	284.328	284.329	-4.5	MS2[284]: 163,147,137,106	N-trans-p-coumaroyltyramine	+
1-M1	4.26	C17H17NO4	300.328	300.329	-2.3	MS2[300]: 163,137	+OH	+
*1-M2	5.65	C18H19NO4	314.352	314.355	-9.2	MS2[314]: 177,163,137	+OH+CH3	+

## Sheet: Compound 2 in liver sample
No.	RT (min)	Formula	HR-MS [M+H]+			(+)ESI-MSn(m/z)	Metabolic reaction	Liver
			Measured	Predicted	Δ (ppm)
*2	5.88	C17H17NO4	300.326	300.329	-7.6	MS2[300]: 153,147	N-trans-p-coumaroyloctopamine	+
2-M1	2.63	C17H17NO5	316.329	316.328	3.7	MS2[316]: 163,152	+OH	+
*2-M3	5.41	C18H19NO5	330.354	330.354	-1.5	MS2[330]: 177, 152	+OH+CH3	+

## Sheet: Compound 3 in liver sample
No.	RT (min)	Formula	HR-MS [M+H]+			(+)ESI-MSn(m/z)	Metabolic reaction	Liver
			Measured	Predicted	Δ (ppm)
*3	8.83	C17H17NO5	316.325	316.328	-9.1	MS2[316]: 168,147	N-trans-p-coumaroylnoradrenline	+
3-M1	2.01	C17H17NO6	332.325	332.327	-6.3	MS2[332]: 168,163,112	+OH	++
3-M3	5.12	C18H19NO6	346.353	346.354	-2.5	MS2[346]: 177,168,121	+OH+CH3	+
3-M8	8.93	C17H15NO5	314.312	314.312	-3.1	MS2[314]: 166,147,121	-2H	+

## Sheet: Compound 4 in liver sample
No.	RT (min)	Formula	HR-MS [M+H]+			(+)ESI-MSn(m/z)	Metabolic reaction	Liver
			Measured	Predicted	Δ (ppm)
*4	5.81	C18H19NO5	330.354	330.354	-2.7	MS2[330]: 177, 152,121	N-trans-feruloyloctopamine	++
4-M1	3.55	C18H19NO6	346.351	346.354	-8	MS2[346]: 177,168	+OH	+
4-M2	4.55	C19H21NO5	344.383	344.381	4.6	MS2[344]: 226,191,177,152	+CH3	+

## Sheet: Compound 5 in liver sample
No.	RT (min)	Formula	HR-MS [M+H]+			(+)ESI-MSn(m/z)	Metabolic reaction	Liver
			Measured	Predicted	Δ (ppm)
*5	9.46	C16H18O9	355.317	355.316	1.6	MS2[355]: 313	Neochlorogenic acid	+
						MS3[313]: 191,179,175,163,138
5-M2	4.33	C17H20O10	385.341	385.342	-2.5	MS2[385]:355, 191,158	+OH+CH3	+
5-M3	4.39	C17H20O9	369.345	369.343	6.7	MS2[369]: 355,191,163,137	+CH3	+
5-M4	6.4	C16H18O10	371.315	371.315	-0.8	MS2[371]: 355	+OH	+
						MS3[355]:191
