# Supplementary material for: Metabolites Identification of Chemical Constituents From the Eggplant (Solanum melongena L.) Calyx in Rats by UPLC/ESI/qTOF-MS Analysis and Their Cytotoxic Activities
Source: Front Pharmacol. 2021 Jul 15;12:655008. doi: 10.3389/fphar.2021.655008 (PMC8320773; doi:10.3389/fphar.2021.655008)
Supplement: Supplementary file 5 [file DataSheet5.xlsx]

## Sheet: A549
	24h		Plate	Repeat	Well	Type	Time	Absorbance @ 405 (0.1s) (A)			AVE	SD
		Control	1	1	A01	M	00:00:19.340000	0.217642	0.266675	81.6133	100	17.7692
		Control	1	1	A02	M	00:00:19.710000	0.207964		77.9843
		Control	1	1	A03	M	00:00:20.080000	0.260503		97.6857
		Control	1	1	A04	M	00:00:20.450000	0.278848		104.565
		Control	1	1	A05	M	00:00:20.820000	0.314888		118.08
		Control	1	1	A06	M	00:00:21.190000	0.320202		120.072
		compound 1	1	1	A07	M	00:00:21.570000	0.226932	0.237155	84.9932	88.822	7.80569
		compound 1	1	1	A08	M	00:00:21.930000	0.247986		92.8786
		compound 1	1	1	A09	M	00:00:22.300000	0.258672		96.8808
		compound 1	1	1	A10	M	00:00:22.670000	0.250625		93.8671
		compound 1	1	1	A11	M	00:00:23.040000	0.237686		89.0211
		compound 1	1	1	A12	M	00:00:23.410000	0.201027		75.2909
		compound 2	1	1	B01	M	00:00:26.240000	0.228759	0.237921	85.6776	90.9174	8.76043
		compound 2	1	1	B02	M	00:00:26.610000	0.258002		96.6299
		compound 2	1	1	B03	M	00:00:26.980000	0.260063		97.4017
		compound 2	1	1	B04	M	00:00:27.350000	0.27007		101.15
		compound 2	1	1	B05	M	00:00:27.720000	0.209608		78.505
		compound 2	1	1	B06	M	00:00:28.090000	0.229995		86.1404
		compound 3	1	1	B07	M	00:00:28.470000	0.258488	0.231132	96.8119	88.9131	6.24219
		compound 3	1	1	B08	M	00:00:28.830000	0.22175		83.0523
		compound 3	1	1	B09	M	00:00:29.200000	0.241546		90.4666
		compound 3	1	1	B10	M	00:00:29.570000	0.225405		84.4212
		compound 3	1	1	B11	M	00:00:29.940000	0.22224		83.236
		compound 3	1	1	B12	M	00:00:30.310000	0.25496		95.4907
		compound 4	1	1	C01	M	00:00:33.140000	0.263284	0.229631	98.6082	86.0611	17.0667
		compound 4	1	1	C02	M	00:00:33.510000	0.181199		67.8647
		compound 4	1	1	C03	M	00:00:33.880000	0.230701		86.4049
		compound 4	1	1	C04	M	00:00:34.250000	0.234394		87.7879
		compound 4	1	1	C05	M	00:00:34.620000	0.293006		109.74
		compound 4	1	1	C06	M	00:00:34.990000	0.176115		65.9608
		compound 5	1	1	C07	M	00:00:35.370000	0.25968	0.238779	97.2583	87.2625	7.93517
		compound 5	1	1	C08	M	00:00:35.730000	0.199047		74.5495
		compound 5	1	1	C09	M	00:00:36.100000	0.233109		87.3068
		compound 5	1	1	C10	M	00:00:36.470000	0.229928		86.1154
		compound 5	1	1	C11	M	00:00:36.840000	0.250711		93.8992
		compound 5	1	1	C12	M	00:00:37.210000	0.22547		84.4456
	48 h		Plate	Repeat	Well	Type	Time	Absorbance @ 405 (0.1s) (A)
		Control	1	1	D01	M	00:00:40.040000	0.35729	0.318392	112.217	100	6.93543
		Control	1	1	D02	M	00:00:40.410000	0.310146		97.4101
		Control	1	1	D03	M	00:00:40.780000	0.297373		93.3986
		Control	1	1	D04	M	00:00:41.150000	0.330556		103.82
		Control	1	1	D05	M	00:00:41.520000	0.303642		95.3676
		Control	1	1	D06	M	00:00:41.890000	0.311343		97.7861
		compound 1	1	1	D07	M	00:00:42.270000	0.221649	0.234095	69.7009	73.6148	5.92718
		compound 1	1	1	D08	M	00:00:42.630000	0.257491		80.972
		compound 1	1	1	D09	M	00:00:43	0.217879		68.5155
		compound 1	1	1	D10	M	00:00:43.370000	0.219615		69.0614
		compound 1	1	1	D11	M	00:00:43.740000	0.258224		81.2026
		compound 1	1	1	D12	M	00:00:44.110000	0.229712		72.2364
		compound 2	1	1	E01	M	00:00:46.940000	0.311024	0.246293	97.8064	78.1312	11.7829
		compound 2	1	1	E02	M	00:00:47.310000	0.258872		81.4064
		compound 2	1	1	E03	M	00:00:47.680000	0.194922		61.2962
		compound 2	1	1	E04	M	00:00:48.050000	0.240224		75.5422
		compound 2	1	1	E05	M	00:00:48.420000	0.243005		76.4168
		compound 2	1	1	E06	M	00:00:48.790000	0.242694		76.3188
		compound 3	1	1	E07	M	00:00:49.170000	0.299344	0.268722	94.1334	85.4444	10.9286
		compound 3	1	1	E08	M	00:00:49.530000	0.296329		93.1852
		compound 3	1	1	E09	M	00:00:49.900000	0.226417		71.2004
		compound 3	1	1	E10	M	00:00:50.270000	0.304542		95.7681
		compound 3	1	1	E11	M	00:00:50.640000	0.232474		73.1052
		compound 3	1	1	E12	M	00:00:51.010000	0.271172		85.2743
		compound 4	1	1	F01	M	00:00:53.840000	0.272051	0.269685	85.5507	90.2718	9.93188
		compound 4	1	1	F02	M	00:00:54.210000	0.263921		82.9941
		compound 4	1	1	F03	M	00:00:54.580000	0.273945		86.1464
		compound 4	1	1	F04	M	00:00:54.950000	0.349997		110.062
		compound 4	1	1	F05	M	00:00:55.320000	0.277632		87.3057
		compound 4	1	1	F06	M	00:00:55.690000	0.284839		89.572
		compound 5	1	1	F07	M	00:00:56.070000	0.294213	0.296125	92.5199	98.6149	9.80205
		compound 5	1	1	F08	M	00:00:56.430000	0.299469		94.1727
		compound 5	1	1	F09	M	00:00:56.800000	0.375993		118.237
		compound 5	1	1	F10	M	00:00:57.170000	0.300682		94.5541
		compound 5	1	1	F11	M	00:00:57.540000	0.298717		93.9361
		compound 5	1	1	F12	M	00:00:57.910000	0.312498		98.27
	72 h		Plate	Repeat	Well	Type	Time	Absorbance @ 405 (0.1s) (A)
		Control	1	1	G01	M	00:01:00.740000	0.281879	0.268546	104.965	100	7.28381
		Control	1	1	G02	M	00:01:01.110000	0.287106		106.911
		Control	1	1	G03	M	00:01:01.480000	0.262341		97.6896
		Control	1	1	G04	M	00:01:01.850000	0.284889		106.086
		Control	1	1	G05	M	00:01:02.220000	0.237485		88.4337
		Control	1	1	G06	M	00:01:02.590000	0.257574		95.9143
		compound 1	1	1	G07	M	00:01:02.970000	0.171403	0.189358	63.7186	70.3931	9.65441
		compound 1	1	1	G08	M	00:01:03.330000	0.150992		56.131
		compound 1	1	1	G09	M	00:01:03.700000	0.209549		77.8992
		compound 1	1	1	G10	M	00:01:04.070000	0.218465		81.2137
		compound 1	1	1	G11	M	00:01:04.440000	0.205084		76.2395
		compound 1	1	1	G12	M	00:01:04.810000	0.180652		67.1569
		compound 2	1	1	H01	M	00:01:07.640000	0.216684	0.23875	80.5516	90.0087	16.0011
		compound 2	1	1	H02	M	00:01:08.010000	0.212701		79.0708
		compound 2	1	1	H03	M	00:01:08.380000	0.25		92.9368
		compound 2	1	1	H04	M	00:01:08.750000	0.253851		94.3683
		compound 2	1	1	H05	M	00:01:09.120000	0.318614		118.444
		compound 2	1	1	H06	M	00:01:09.490000	0.200891		74.6807
		compound 3	1	1	H07	M	00:01:09.870000	0.252033	0.256285	93.6925	90.5015	11.6079
		compound 3	1	1	H08	M	00:01:10.230000	0.286799		106.617
		compound 3	1	1	H09	M	00:01:10.600000	0.21522		80.0075
		compound 3	1	1	H10	M	00:01:10.970000	0.264152		98.1979
		compound 3	1	1	H11	M	00:01:11.340000	0.202395		75.2398
		compound 3	1	1	H12	M	00:01:11.710000	0.240095		89.2548
		compound 4	1	1	A01	M	00:00:13.660000	0.286819	0.247356	106.624	94.6499	9.90466
		compound 4	1	1	A02	M	00:00:14.200000	0.265378		98.6535
		compound 4	1	1	A03	M	00:00:14.740000	0.225298		83.7539
		compound 4	1	1	A04	M	00:00:15.280000	0.281401		104.61
		compound 4	1	1	A05	M	00:00:15.820000	0.234749		87.2675
		compound 4	1	1	A06	M	00:00:16.360000	0.234004		86.9903
		compound 5	1	1	A07	M	00:00:16.900000	0.191041	0.233299	71.0191	87.7341	12.7262
		compound 5	1	1	A08	M	00:00:17.440000	0.270369		100.509
		compound 5	1	1	A09	M	00:00:17.980000	0.252567		93.8912
		compound 5	1	1	A10	M	00:00:18.520000	0.220852		82.1009
		compound 5	1	1	A11	M	00:00:19.060000	0.208112		77.3652
		compound 5	1	1	A12	M	00:00:19.600000	0.273087		101.519

## Sheet: HepG2
	24 h		Plate	Repeat	Well	Type	Time	Absorbance @ 405 (0.1s) (A)			AVE	SD
		Control	1	1	A01	M	00:00:14.840000	0.243047	0.267406	90.8907	100	7.99136
		Control	1	1	A02	M	00:00:15.210000	0.263829		98.6625
		Control	1	1	A03	M	00:00:15.580000	0.293414		109.726
		Control	1	1	A04	M	00:00:15.950000	0.278015		103.968
		Control	1	1	A05	M	00:00:16.320000	0.283685		106.088
		Control	1	1	A06	M	00:00:16.690000	0.242444		90.6651
		compound 1	1	1	A07	M	00:00:17.060000	0.526309	0.409996	197.12	153.557	42.548
		compound 1	1	1	A08	M	00:00:17.430000	0.478177		179.093
		compound 1	1	1	A09	M	00:00:17.800000	0.428085		160.332
		compound 1	1	1	A10	M	00:00:18.170000	0.19887		74.4831
		compound 1	1	1	A11	M	00:00:18.540000	0.387687		145.201
		compound 1	1	1	A12	M	00:00:18.910000	0.440848		165.112
		compound 2	1	1	B01	M	00:00:21.740000	0.38901	0.374305	145.697	139.56	26.881
		compound 2	1	1	B02	M	00:00:22.110000	0.259533		97.2032
		compound 2	1	1	B03	M	00:00:22.480000	0.414574		155.271
		compound 2	1	1	B04	M	00:00:22.850000	0.309482		115.911
		compound 2	1	1	B05	M	00:00:23.220000	0.432383		161.941
		compound 2	1	1	B06	M	00:00:23.590000	0.430763		161.335
		compound 3	1	1	B07	M	00:00:23.960000	0.30573	0.371323	114.505	126.629	20.8945
		compound 3	1	1	B08	M	00:00:24.330000	0.387778		145.235
		compound 3	1	1	B09	M	00:00:24.700000	0.381835		143.009
		compound 3	1	1	B10	M	00:00:25.070000	0.28945		108.408
		compound 3	1	1	B11	M	00:00:25.440000	0.39391		147.532
		compound 3	1	1	B12	M	00:00:25.810000	0.269897		101.085
		compound 4	1	1	C01	M	00:00:28.640000	0.263437	0.306304	98.6654	116.547	10.3388
		compound 4	1	1	C02	M	00:00:29.010000	0.32233		120.723
		compound 4	1	1	C03	M	00:00:29.380000	0.298804		111.912
		compound 4	1	1	C04	M	00:00:29.750000	0.343105		128.504
		compound 4	1	1	C05	M	00:00:30.140000	0.313046		117.246
		compound 4	1	1	C06	M	00:00:30.510000	0.326362		122.233
		compound 5	1	1	C07	M	00:00:30.880000	0.253598	0.306983	94.9804	118.041	21.1479
		compound 5	1	1	C08	M	00:00:31.250000	0.345416		129.369
		compound 5	1	1	C09	M	00:00:31.620000	0.237336		88.8897
		compound 5	1	1	C10	M	00:00:31.990000	0.329664		123.47
		compound 5	1	1	C11	M	00:00:32.360000	0.346918		129.932
		compound 5	1	1	C12	M	00:00:32.730000	0.378093		141.608
	48 h		Plate	Repeat	Well	Type	Time	Absorbance @ 405 (0.1s) (A)
		Control	1	1	D01	M	00:00:35.560000	0.252249	0.297478	84.7961	86.9109	6.81674
		Control	1	1	D02	M	00:00:35.930000	0.238922		80.3161
		Control	1	1	D03	M	00:00:36.300000	0.284791		95.7351
		Control	1	1	D04	M	00:00:36.670000	0.273038		91.7843
		Control	1	1	D05	M	00:00:37.040000	0.26876		90.3463
		Control	1	1	D06	M	00:00:37.410000	0.233482		78.4873
		compound 1	1	1	D07	M	00:00:37.780000	0.267932	0.459652	103.449	162.621	48.4823
		compound 1	1	1	D08	M	00:00:38.150000	0.456864		176.395
		compound 1	1	1	D09	M	00:00:38.520000	0.435747		168.242
		compound 1	1	1	D10	M	00:00:38.890000	0.541266		208.983
		compound 1	1	1	D11	M	00:00:39.260000	0.272481		105.205
		compound 1	1	1	D12	M	00:00:39.630000	0.552845		213.454
		compound 2	1	1	E01	M	00:00:42.460000	0.429993	0.418201	166.02	164.831	38.206
		compound 2	1	1	E02	M	00:00:42.830000	0.525581		202.927
		compound 2	1	1	E03	M	00:00:43.200000	0.389387		150.343
		compound 2	1	1	E04	M	00:00:43.570000	0.498992		192.661
		compound 2	1	1	E05	M	00:00:43.940000	0.46675		180.212
		compound 2	1	1	E06	M	00:00:44.310000	0.250778		96.8255
		compound 3	1	1	E07	M	00:00:44.680000	0.377715	0.324611	145.836	125.332	23.2996
		compound 3	1	1	E08	M	00:00:45.050000	0.386029		149.046
		compound 3	1	1	E09	M	00:00:45.420000	0.365808		141.239
		compound 3	1	1	E10	M	00:00:45.790000	0.298422		115.221
		compound 3	1	1	E11	M	00:00:46.160000	0.280383		108.256
		compound 3	1	1	E12	M	00:00:46.530000	0.239308		92.3967
		compound 4	1	1	F01	M	00:00:49.360000	0.250783	0.268106	96.8273	102.955	14.7427
		compound 4	1	1	F02	M	00:00:49.730000	0.256925		99.199
		compound 4	1	1	F03	M	00:00:50.100000	0.271245		104.728
		compound 4	1	1	F04	M	00:00:50.480000	0.339871		131.224
		compound 4	1	1	F05	M	00:00:50.850000	0.250505		96.7202
		compound 4	1	1	F06	M	00:00:51.220000	0.230587		89.0299
		compound 5	1	1	F07	M	00:00:51.590000	0.233895	0.229991	90.3069	84.3046	8.70491
		compound 5	1	1	F08	M	00:00:51.960000	0.186065		71.84
		compound 5	1	1	F09	M	00:00:52.330000	0.2489		96.1004
		compound 5	1	1	F10	M	00:00:52.700000	0.219132		84.607
		compound 5	1	1	F11	M	00:00:53.070000	0.200631		77.4637
		compound 5	1	1	F12	M	00:00:53.440000	0.221471		85.5098
	72 h		Plate	Repeat	Well	Type	Time	Absorbance @ 405 (0.1s) (A)
		Control	1	1	G01	M	00:00:56.270000	0.305775	0.394895	77.4322	75.3338	3.87393
		Control	1	1	G02	M	00:00:56.640000	0.286192		72.4729
		Control	1	1	G03	M	00:00:57.010000	0.302235		76.5357
		Control	1	1	G04	M	00:00:57.380000	0.284632		72.078
		Control	1	1	G05	M	00:00:57.750000	0.322079		81.5606
		Control	1	1	G06	M	00:00:58.120000	0.284022		71.9235
		compound 1	1	1	G07	M	00:00:58.490000	0.342127	0.403031	115.194	139.481	24.109
		compound 1	1	1	G08	M	00:00:58.860000	0.471706		158.823
		compound 1	1	1	G09	M	00:00:59.230000	0.429028		144.454
		compound 1	1	1	G10	M	00:00:59.600000	0.520407		175.221
		compound 1	1	1	G11	M	00:00:59.970000	0.362433		122.031
		compound 1	1	1	G12	M	00:01:00.340000	0.359846		121.16
		compound 2	1	1	H01	M	00:01:03.170000	0.268394	0.375205	90.3684	139.852	39.565
		compound 2	1	1	H02	M	00:01:03.540000	0.426671		143.66
		compound 2	1	1	H03	M	00:01:03.910000	0.545087		183.531
		compound 2	1	1	H04	M	00:01:04.280000	0.455756		153.453
		compound 2	1	1	H05	M	00:01:04.650000	0.279259		94.0266
		compound 2	1	1	H06	M	00:01:05.020000	0.516992		174.072
		compound 3	1	1	H07	M	00:01:05.390000	0.34974	0.333908	117.758	114.582	9.79031
		compound 3	1	1	H08	M	00:01:05.760000	0.363887		122.521
		compound 3	1	1	H09	M	00:01:06.130000	0.285596		96.1602
		compound 3	1	1	H10	M	00:01:06.500000	0.360039		121.225
		compound 3	1	1	H11	M	00:01:06.870000	0.351237		118.262
		compound 3	1	1	H12	M	00:01:07.240000	0.331347		111.565
		compound 4	1	1	B01	M	00:00:22.590000	0.313223	0.323676	105.462	108.872	6.57599
		compound 4	1	1	B02	M	00:00:23.130000	0.362004		121.887
		compound 4	1	1	B03	M	00:00:23.670000	0.310008		104.38
		compound 4	1	1	B04	M	00:00:24.210000	0.324378		109.218
		compound 4	1	1	B05	M	00:00:24.750000	0.315501		106.229
		compound 4	1	1	B06	M	00:00:25.290000	0.314991		106.058
		compound 5	1	1	B07	M	00:00:25.830000	0.315175	0.309472	106.12	101.946	5.67109
		compound 5	1	1	B08	M	00:00:26.370000	0.309835		104.322
		compound 5	1	1	B09	M	00:00:26.910000	0.30387		102.313
		compound 5	1	1	B10	M	00:00:27.450000	0.30698		103.36
		compound 5	1	1	B11	M	00:00:27.990000	0.311498		104.882
		compound 5	1	1	B12	M	00:00:28.530000	0.269311		90.677

## Sheet: HCT116
	24 h		Plate	Repeat	Well	Type	Time	Absorbance @ 405 (0.1s) (A)			AVE	SD
		Control	1	1	A01	M	00:00:14.350000	0.29581	0.252051	117.361	100	10.2444
		Control	1	1	A02	M	00:00:14.720000	0.235246		93.3325
		Control	1	1	A03	M	00:00:15.090000	0.237619		94.274
		Control	1	1	A04	M	00:00:15.460000	0.239036		94.8362
		Control	1	1	A05	M	00:00:15.830000	0.271773		107.824
		Control	1	1	A06	M	00:00:16.200000	0.232824		92.3716
		compound 1	1	1	A07	M	00:00:16.570000	0.32404	0.269495	128.587	106.942	23.8384
		compound 1	1	1	A08	M	00:00:16.940000	0.207751		82.441
		compound 1	1	1	A09	M	00:00:17.310000	0.327246		129.859
		compound 1	1	1	A10	M	00:00:17.680000	0.231599		91.9045
		compound 1	1	1	A11	M	00:00:18.050000	0.319756		126.887
		compound 1	1	1	A12	M	00:00:18.420000	0.206576		81.9746
		compound 2	1	1	B01	M	00:00:21.250000	0.267468	0.23973	106.138	96.4648	10.1934
		compound 2	1	1	B02	M	00:00:21.620000	0.21612		85.7617
		compound 2	1	1	B03	M	00:00:21.990000	0.217581		86.3416
		compound 2	1	1	B04	M	00:00:22.360000	0.259338		102.912
		compound 2	1	1	B05	M	00:00:22.730000	0.271298		107.658
		compound 2	1	1	B06	M	00:00:23.100000	0.226744		89.978
		compound 3	1	1	B07	M	00:00:23.470000	0.255392	0.237234	101.346	87.7404	12.3968
		compound 3	1	1	B08	M	00:00:23.840000	0.214436		85.0936
		compound 3	1	1	B09	M	00:00:24.210000	0.264621		105.008
		compound 3	1	1	B10	M	00:00:24.580000	0.190916		75.7604
		compound 3	1	1	B11	M	00:00:24.950000	0.203515		80.76
		compound 3	1	1	B12	M	00:00:25.320000	0.197755		78.4744
		compound 4	1	1	C01	M	00:00:28.150000	0.233052	0.21854	92.4808	95.9435	6.5731
		compound 4	1	1	C02	M	00:00:28.520000	0.224299		89.0077
		compound 4	1	1	C03	M	00:00:28.890000	0.261703		103.85
		compound 4	1	1	C04	M	00:00:29.260000	0.247648		98.273
		compound 4	1	1	C05	M	00:00:29.630000	0.225269		89.3924
		compound 4	1	1	C06	M	00:00:30	0.258696		102.657
		compound 5	1	1	C07	M	00:00:30.370000	0.181713	0.235006	72.1081	80.2533	7.51151
		compound 5	1	1	C08	M	00:00:30.740000	0.230391		91.4251
		compound 5	1	1	C09	M	00:00:31.110000	0.190347		75.5343
		compound 5	1	1	C10	M	00:00:31.480000	0.219473		87.0926
		compound 5	1	1	C11	M	00:00:31.850000	0.201		79.7619
		compound 5	1	1	C12	M	00:00:32.220000	0.190506		75.5976
	48 h		Plate	Repeat	Well	Type	Time	Absorbance @ 405 (0.1s) (A)
		Control	1	1	D01	M	00:00:35.050000	0.242278	0.274933	88.1227	100	14.8029
		Control	1	1	D02	M	00:00:35.420000	0.238574		86.7755
		Control	1	1	D03	M	00:00:35.790000	0.254812		92.6818
		Control	1	1	D04	M	00:00:36.160000	0.26117		94.9941
		Control	1	1	D05	M	00:00:36.530000	0.328017		119.308
		Control	1	1	D06	M	00:00:36.900000	0.324745		118.118
		compound 1	1	1	D07	M	00:00:37.270000	0.202884	0.250953	73.7759	91.2555	16.1185
		compound 1	1	1	D08	M	00:00:37.640000	0.256438		93.2501
		compound 1	1	1	D09	M	00:00:38.010000	0.233138		84.7775
		compound 1	1	1	D10	M	00:00:38.380000	0.330796		120.289
		compound 1	1	1	D11	M	00:00:38.750000	0.258578		94.0284
		compound 1	1	1	D12	M	00:00:39.120000	0.223882		81.4118
		compound 2	1	1	E01	M	00:00:41.950000	0.334808	0.260095	121.748	95.2644	17.1102
		compound 2	1	1	E02	M	00:00:42.320000	0.294701		107.164
		compound 2	1	1	E03	M	00:00:42.690000	0.22921		83.3492
		compound 2	1	1	E04	M	00:00:43.060000	0.208607		75.857
		compound 2	1	1	E05	M	00:00:43.430000	0.26936		97.9489
		compound 2	1	1	E06	M	00:00:43.800000	0.235178		85.5192
		compound 3	1	1	E07	M	00:00:44.170000	0.291249	0.282711	105.909	104.842	6.73477
		compound 3	1	1	E08	M	00:00:44.540000	0.299307		108.839
		compound 3	1	1	E09	M	00:00:44.910000	0.284173		103.336
		compound 3	1	1	E10	M	00:00:45.280000	0.317001		115.273
		compound 3	1	1	E11	M	00:00:45.650000	0.267404		97.2376
		compound 3	1	1	E12	M	00:00:46.020000	0.270757		98.457
		compound 4	1	1	F01	M	00:00:48.850000	0.291495	0.284245	105.998	102.562	8.42363
		compound 4	1	1	F02	M	00:00:49.220000	0.285884		103.958
		compound 4	1	1	F03	M	00:00:49.590000	0.272931		99.2478
		compound 4	1	1	F04	M	00:00:49.960000	0.318532		115.83
		compound 4	1	1	F05	M	00:00:50.330000	0.248714		90.4413
		compound 4	1	1	F06	M	00:00:50.700000	0.274716		99.8969
		compound 5	1	1	F07	M	00:00:51.070000	0.235315	0.270042	85.569	85.1346	14.856
		compound 5	1	1	F08	M	00:00:51.440000	0.220417		80.1517
		compound 5	1	1	F09	M	00:00:51.810000	0.189773		69.0082
		compound 5	1	1	F10	M	00:00:52.180000	0.301022		109.462
		compound 5	1	1	F11	M	00:00:52.550000	0.200261		72.8223
		compound 5	1	1	F12	M	00:00:52.920000	0.257933		93.7939
	48 h		Plate	Repeat	Well	Type	Time	Absorbance @ 405 (0.1s) (A)
		Control	1	1	G01	M	00:00:55.750000	0.271511	0.271353	100.058	100	3.34284
		Control	1	1	G02	M	00:00:56.120000	0.268407		98.9146
		Control	1	1	G03	M	00:00:56.490000	0.271902		100.202
		Control	1	1	G04	M	00:00:56.860000	0.285282		105.133
		Control	1	1	G05	M	00:00:57.230000	0.273874		100.929
		Control	1	1	G06	M	00:00:57.600000	0.25714		94.7621
		compound 1	1	1	G07	M	00:00:57.970000	0.170811	0.164316	63.03	60.6332	4.63942
		compound 1	1	1	G08	M	00:00:58.340000	0.174273		64.3073
		compound 1	1	1	G09	M	00:00:58.710000	0.163811		60.4469
		compound 1	1	1	G10	M	00:00:59.080000	0.176003		64.9459
		compound 1	1	1	G11	M	00:00:59.450000	0.158573		58.514
		compound 1	1	1	G12	M	00:00:59.820000	0.142425		52.5553
		compound 2	1	1	H01	M	00:01:02.650000	0.166335	0.183194	61.3784	71.0589	8.44608
		compound 2	1	1	H02	M	00:01:03.020000	0.179041		66.0668
		compound 2	1	1	H03	M	00:01:03.390000	0.227154		83.8207
		compound 2	1	1	H04	M	00:01:03.760000	0.176067		64.9695
		compound 2	1	1	H05	M	00:01:04.130000	0.208143		76.8055
		compound 2	1	1	H06	M	00:01:04.500000	0.198678		73.3128
		compound 3	1	1	H07	M	00:01:04.870000	0.228833	0.211164	84.4401	80.4849	6.58036
		compound 3	1	1	H08	M	00:01:05.240000	0.226461		83.5649
		compound 3	1	1	H09	M	00:01:05.610000	0.182837		67.4675
		compound 3	1	1	H10	M	00:01:05.980000	0.222032		81.9306
		compound 3	1	1	H11	M	00:01:06.350000	0.230181		84.9375
		compound 3	1	1	H12	M	00:01:06.720000	0.218342		80.5689
		compound 4	1	1	C01	M	00:00:31.520000	0.29567	0.252778	109.103	100.844	8.34789
		compound 4	1	1	C02	M	00:00:32.060000	0.271465		100.171
		compound 4	1	1	C03	M	00:00:32.600000	0.278977		102.943
		compound 4	1	1	C04	M	00:00:33.140000	0.257986		95.1977
		compound 4	1	1	C05	M	00:00:33.680000	0.238418		87.977
		compound 4	1	1	C06	M	00:00:34.220000	0.297209		109.671
		compound 5	1	1	C07	M	00:00:34.760000	0.12943	0.240404	47.7603	47.0376	5.0701
		compound 5	1	1	C08	M	00:00:35.300000	0.13301		49.081
		compound 5	1	1	C09	M	00:00:35.840000	0.14029		51.7677
		compound 5	1	1	C10	M	00:00:36.380000	0.109079		40.2506
		compound 5	1	1	C11	M	00:00:36.920000	0.112281		41.4322
		compound 5	1	1	C12	M	00:00:37.460000	0.140741		51.934

## Sheet: MCF7 
	24 h		Plate	Repeat	Well	Type	Time	Absorbance @ 405 (1.0s) (A)			AVE	SD
		Control	1	1	A01	M	00:00:16.930000	0.212441	0.225269	94.3056	100	7.49819
		Control	1	1	A02	M	00:00:18.210000	0.213158		94.6235
		Control	1	1	A03	M	00:00:19.490000	0.221115		98.1561
		Control	1	1	A04	M	00:00:20.770000	0.211657		93.9574
		Control	1	1	A05	M	00:00:22.050000	0.247296		109.778
		Control	1	1	A06	M	00:00:23.330000	0.245947		109.179
		compound 1	1	1	A07	M	00:00:24.610000	0.303311	0.308441	134.805	137.085	5.17091
		compound 1	1	1	A08	M	00:00:25.890000	0.316357		140.603
		compound 1	1	1	A09	M	00:00:27.170000	0.292737		130.105
		compound 1	1	1	A10	M	00:00:28.450000	0.321094		142.709
		compound 1	1	1	A11	M	00:00:29.730000	0.299057		132.914
		compound 1	1	1	A12	M	00:00:31.010000	0.318088		141.372
		compound 2	1	1	B01	M	00:00:34.740000	0.298378	0.29409	132.612	131.599	14.7505
		compound 2	1	1	B02	M	00:00:36.020000	0.280519		124.675
		compound 2	1	1	B03	M	00:00:37.300000	0.337678		150.079
		compound 2	1	1	B04	M	00:00:38.580000	0.250275		111.233
		compound 2	1	1	B05	M	00:00:39.860000	0.279602		124.268
		compound 2	1	1	B06	M	00:00:41.140000	0.330138		146.728
		compound 3	1	1	B07	M	00:00:42.420000	0.373889	0.32621	166.173	147.715	26.9458
		compound 3	1	1	B08	M	00:00:43.700000	0.33553		149.125
		compound 3	1	1	B09	M	00:00:44.980000	0.382493		169.997
		compound 3	1	1	B10	M	00:00:46.260000	0.255607		113.603
		compound 3	1	1	B11	M	00:00:47.540000	0.25977		115.453
		compound 3	1	1	B12	M	00:00:48.820000	0.386862		171.939
		compound 4	1	1	C01	M	00:00:52.550000	0.456183	0.360616	202.748	200.044	25.1683
		compound 4	1	1	C02	M	00:00:53.830000	0.353488		157.106
		compound 4	1	1	C03	M	00:00:55.110000	0.451783		200.792
		compound 4	1	1	C04	M	00:00:56.390000	0.434931		193.303
		compound 4	1	1	C05	M	00:00:57.670000	0.5247		233.2
		compound 4	1	1	C06	M	00:00:58.950000	0.47951		213.115
		compound 5	1	1	C07	M	00:01:00.230000	0.128232	0.403831	56.992	46.5845	8.13666
		compound 5	1	1	C08	M	00:01:01.510000	0.105607		46.9366
		compound 5	1	1	C09	M	00:01:02.790000	0.111171		49.4094
		compound 5	1	1	C10	M	00:01:04.070000	0.10558		46.9243
		compound 5	1	1	C11	M	00:01:05.350000	0.0719009		31.956
		compound 5	1	1	C12	M	00:01:06.630000	0.1064		47.289
	48 h		Plate	Repeat	Well	Type	Time	Absorbance @ 405 (1.0s) (A)
		Control	1	1	D01	M	00:01:10.360000	0.251147	0.278365	90.2221	100	8.9116
		Control	1	1	D02	M	00:01:11.640000	0.290545		104.375
		Control	1	1	D03	M	00:01:12.920000	0.254892		91.5676
		Control	1	1	D04	M	00:01:14.200000	0.318795		114.524
		Control	1	1	D05	M	00:01:15.480000	0.276985		99.5043
		Control	1	1	D06	M	00:01:16.760000	0.277827		99.8067
		compound 1	1	1	D07	M	00:01:18.040000	0.293368	0.267474	105.528	96.2138	17.3366
		compound 1	1	1	D08	M	00:01:19.320000	0.297055		106.854
		compound 1	1	1	D09	M	00:01:20.600000	0.244537		87.963
		compound 1	1	1	D10	M	00:01:21.880000	0.201202		72.3747
		compound 1	1	1	D11	M	00:01:23.160000	0.332203		119.498
		compound 1	1	1	D12	M	00:01:24.440000	0.23648		85.0647
		compound 2	1	1	E01	M	00:01:28.170000	0.312989	0.272497	112.586	98.1749	13.7417
		compound 2	1	1	E02	M	00:01:29.450000	0.247513		89.0334
		compound 2	1	1	E03	M	00:01:30.730000	0.23303		83.8236
		compound 2	1	1	E04	M	00:01:32.010000	0.285765		102.793
		compound 2	1	1	E05	M	00:01:33.290000	0.319208		114.823
		compound 2	1	1	E06	M	00:01:34.570000	0.239052		85.99
		compound 3	1	1	E07	M	00:01:35.850000	0.261583	0.289933	94.0948	101.115	10.1625
		compound 3	1	1	E08	M	00:01:37.130000	0.308942		111.13
		compound 3	1	1	E09	M	00:01:38.410000	0.309398		111.294
		compound 3	1	1	E10	M	00:01:39.690000	0.301416		108.423
		compound 3	1	1	E11	M	00:01:40.970000	0.253103		91.0443
		compound 3	1	1	E12	M	00:01:42.250000	0.252163		90.7061
		compound 4	1	1	F01	M	00:01:45.980000	0.2681	0.268189	96.4387	99.5236	6.18831
		compound 4	1	1	F02	M	00:01:47.260000	0.262789		94.5285
		compound 4	1	1	F03	M	00:01:48.540000	0.27156		97.6836
		compound 4	1	1	F04	M	00:01:49.820000	0.303001		108.993
		compound 4	1	1	F05	M	00:01:51.100000	0.261594		94.0986
		compound 4	1	1	F06	M	00:01:52.380000	0.29301		105.399
		compound 5	1	1	F07	M	00:01:53.660000	0.0712494	0.240083	25.6293	31.7959	5.67049
		compound 5	1	1	F08	M	00:01:54.940000	0.109678		39.4524
		compound 5	1	1	F09	M	00:01:56.220000	0.0700807		25.2089
		compound 5	1	1	F10	M	00:01:57.500000	0.099903		35.9363
		compound 5	1	1	F11	M	00:01:58.780000	0.0862433		31.0228
		compound 5	1	1	F12	M	00:02:00.060000	0.0932024		33.526
	72 h		Plate	Repeat	Well	Type	Time	Absorbance @ 405 (1.0s) (A)
		Control	1	1	G01	M	00:02:03.790000	0.306581	0.291181	105.289	100	6.64102
		Control	1	1	G02	M	00:02:05.070000	0.281019		96.5102
		Control	1	1	G03	M	00:02:06.350000	0.29006		99.6151
		Control	1	1	G04	M	00:02:07.630000	0.310381		106.594
		Control	1	1	G05	M	00:02:08.910000	0.300588		103.231
		Control	1	1	G06	M	00:02:10.190000	0.258457		88.7615
		compound 1	1	1	G07	M	00:02:11.470000	0.11662	0.147988	40.0756	50.8549	9.1495
		compound 1	1	1	G08	M	00:02:12.750000	0.112486		38.6549
		compound 1	1	1	G09	M	00:02:14.030000	0.173067		59.4734
		compound 1	1	1	G10	M	00:02:15.310000	0.154215		52.9949
		compound 1	1	1	G11	M	00:02:16.590000	0.165711		56.9454
		compound 1	1	1	G12	M	00:02:17.870000	0.165827		56.9851
		compound 2	1	1	H01	M	00:02:21.600000	0.25104	0.277058	86.268	105.299	13.1131
		compound 2	1	1	H02	M	00:02:22.880000	0.300501		103.265
		compound 2	1	1	H03	M	00:02:24.160000	0.341751		117.44
		compound 2	1	1	H04	M	00:02:25.440000	0.273173		93.8739
		compound 2	1	1	H05	M	00:02:26.720000	0.330056		113.421
		compound 2	1	1	H06	M	00:02:28	0.342005		117.527
		compound 3	1	1	H07	M	00:02:29.280000	0.27491	0.291621	94.4709	96.0529	11.3461
		compound 3	1	1	H08	M	00:02:30.560000	0.244557		84.0402
		compound 3	1	1	H09	M	00:02:31.840000	0.320216		110.04
		compound 3	1	1	H10	M	00:02:33.120000	0.237985		81.7817
		compound 3	1	1	H11	M	00:02:34.400000	0.301999		103.78
		compound 3	1	1	H12	M	00:02:35.680000	0.297417		102.205
		compound 4	1	1	D01	M	00:00:40.450000	0.275637	0.278388	94.7207	96.7332	6.09534
		compound 4	1	1	D02	M	00:00:40.990000	0.276296		94.947
		compound 4	1	1	D03	M	00:00:41.530000	0.280993		96.5613
		compound 4	1	1	D04	M	00:00:42.070000	0.316592		108.795
		compound 4	1	1	D05	M	00:00:42.610000	0.268615		92.3076
		compound 4	1	1	D06	M	00:00:43.150000	0.270828		93.0681
		compound 5	1	1	D07	M	00:00:43.690000	0.0323089	0.233868	11.1027	13.5045	2.78362
		compound 5	1	1	D08	M	00:00:44.230000	0.0540963		18.5898
		compound 5	1	1	D09	M	00:00:44.770000	0.0339189		11.656
		compound 5	1	1	D10	M	00:00:45.310000	0.0364327		12.5198
		compound 5	1	1	D11	M	00:00:45.850000	0.0429075		14.7448
		compound 5	1	1	D12	M	00:00:46.390000	0.036125		12.4141
